# Supplementary material for: The Italian Version of the New General Self-Efficacy Scale (NGSES): Structural Validity, Psychometric Properties, and Measurement Invariance
Source: J Clin Med. 2025 Mar 14;14(6):1988. doi: 10.3390/jcm14061988 (PMC11943235; doi:10.3390/jcm14061988)
Supplement: Supplementary file 1 [file jcm-14-01988-s001.zip]

Archive with 1 entries (1 files):
- jcm-3485373-supplementary.pdf
